# Supplementary material for: Development of Phenalenone-Triazolium Salt Derivatives for aPDT: Synthesis and Antibacterial Screening
Source: Antibiotics (Basel). 2021 May 24;10(6):626. doi: 10.3390/antibiotics10060626 (PMC8225023; doi:10.3390/antibiotics10060626)
Supplement: Supplementary file 1 [file antibiotics-10-00626-s001.zip]

Archive with 1 entries (1 files):
- antibiotics-1171526-supplementary.pdf
